# Supplementary material for: Prediction of Honeydew Contaminations on Cotton Samples by In-Line UV Hyperspectral Imaging
Source: Sensors (Basel). 2022 Dec 28;23(1):319. doi: 10.3390/s23010319 (PMC9823496; doi:10.3390/s23010319)
Supplement: Supplementary file 1 [file sensors-23-00319-s001.zip]

Archive with 1 entries (1 files):
- sensors-2049639-supplementary - final.pdf
